# Supplementary material for: Subcutaneous House Dust Mite Immunotherapy Effectiveness and Safety in a Paediatric Population: A Prospective Real-Life Study
Source: J Clin Med. 2025 Jun 12;14(12):4188. doi: 10.3390/jcm14124188 (PMC12193782; doi:10.3390/jcm14124188)
Supplement: Supplementary file 1 [file jcm-14-04188-s001.zip]

Archive with 1 entries (1 files):
- jcm-3584274-supplementary.pdf
